# Supplementary material for: eSVD-DE: cohort-wide differential expression in single-cell RNA-seq data using exponential-family embeddings
Source: BMC Bioinformatics. 2024 Mar 15;25:113. doi: 10.1186/s12859-024-05724-7 (PMC10941434; doi:10.1186/s12859-024-05724-7)
Supplement: Supplementary file 2 — Additional file 2. This file contains the analysis of T-cells from either the Adams data (from [6]) or the Habermann data (from [19]). It contains the estimated log-fold change after removing confounding effects, the eSVD-DE test statistic, the negative log10 p-value, and Benjamini-Hochberg adjusted p-value, and whether the gene is deemed to be a DE gene. [file 12859_2024_5724_MOESM2_ESM.xlsx]

## Sheet: adams_T
gene

## Sheet: habermann_T
gene
