# Supplementary material for: eSVD-DE: cohort-wide differential expression in single-cell RNA-seq data using exponential-family embeddings
Source: BMC Bioinformatics. 2024 Mar 15;25:113. doi: 10.1186/s12859-024-05724-7 (PMC10941434; doi:10.1186/s12859-024-05724-7)
Supplement: Supplementary file 4 — Additional file 4. This file contains the analysis of astrocytes, endothelial cells, IN-SST, IN-VIP, layer 2/3, layer 4, layer 5/6, layer 5/6-CC, microglia, oligodendrocytes, and OPC from the Velmeshev dataset (from [21]). It contains the estimated log-fold change after removing confounding effects, the eSVD-DE test statistic, the negative log10 p-value, and Benjamini-Hochberg adjusted p-value, and whether the gene is deemed to be a DE gene. [file 12859_2024_5724_MOESM4_ESM.xlsx]

## Sheet: astpp
gene

## Sheet: endothelial
gene

## Sheet: insst
gene

## Sheet: invip
gene

## Sheet: layer4
gene

## Sheet: layer23
gene

## Sheet: layer56
gene

## Sheet: layer56cc
gene

## Sheet: microglia
gene

## Sheet: oligo
gene

[truncated: 1 more sheets: opc]
